# Supplementary material for: Comparative analysis of the mitochondrial genomes of four Dendrobium species (Orchidaceae) reveals heterogeneity in structure, synteny, intercellular gene transfer, and RNA editing
Source: Front Plant Sci. 2024 Jul 30;15:1429545. doi: 10.3389/fpls.2024.1429545 (PMC11319272; doi:10.3389/fpls.2024.1429545)
Supplement: Supplementary file 1 [file DataSheet_1.zip]

Archive with 4 entries (3 files):
- Supplementary Material/
- Supplementary Material/Additional File 1.docx
- Supplementary Material/Additional File 2.xlsx
- Supplementary Material/~$ditional File 1.docx
