# Supplementary material for: Comparative analysis of the mitochondrial genomes of four Dendrobium species (Orchidaceae) reveals heterogeneity in structure, synteny, intercellular gene transfer, and RNA editing
Source: Front Plant Sci. 2024 Jul 30;15:1429545. doi: 10.3389/fpls.2024.1429545 (PMC11319272; doi:10.3389/fpls.2024.1429545)
Supplement: Supplementary file 1 [file DataSheet_1.zip › Supplementary Material/Additional File 2.xlsx]

## Sheet: Table S2.1
Table S2.1 Geographical location and Sampling information of the four Dendrobium species
Species	Locality	Vouncher speciemen	Sample number	Altitude	Date
Dendrobium flexicaule	Dongan town, Chengkou county, chongqing	500229210731001LY	CQASMM20221022001	1607m	15 Oct,2021
Dendrobium officinale	Mount Longhu, Yingtan city, Jiangxi Province	500229210731003LY	CQASMM20221022003	1200m	5 Jun, 2021
Dendrobium huoshanense	Taipingfan village, Huoshan county, Liuan city, Anhui Province	500229210731004LY	CQASMM20221022004	500m	16 Aug, 2022
Dendrobium nobile	Debao county, Baise city, Guangxi Province	500229210731002LY	CQASMM20221022002	580m	10 Apr,2020

## Sheet: Table S2 .2
Table S2.2 Length and GC content of Dendrobium flexicaule mitogenome
NCBI Accession number	Contigs	Type	Length	GC content
OR413892-OR413911	Chromosome 1-20	Branched	596,506 bp	0.4354
OR413892	Chromosome 1	circular	55,806 bp	0.4305
OR413893	Chromosome 2	circular	47,832 bp	0.4168
OR413894	Chromosome 3	circular	40,166 bp	0.4452
OR413895	Chromosome 4	circular	34,864 bp	0.4392
OR413896	Chromosome 5	circular	34,701 bp	0.4389
OR413897	Chromosome 6	circular	34,154 bp	0.418
OR413898	Chromosome 7	circular	31,736 bp	0.4439
OR413899	Chromosome 8	circular	30,006 bp	0.4002
OR413900	Chromosome 9	circular	27,466 bp	0.3992
OR413901	Chromosome 10	circular	27,119 bp	0.4353
OR413902	Chromosome 11	circular	26,847 bp	0.4592
OR413903	Chromosome 12	circular	26,771 bp	0.4479
OR413904	Chromosome 13	circular	25,677 bp	0.4269
OR413905	Chromosome 14	circular	25,103 bp	0.4609
OR413906	Chromosome 15	circular	24,436 bp	0.4452
OR413907	Chromosome 16	circular	22,795 bp	0.4514
OR413908	Chromosome 17	circular	22,316 bp	0.4351
OR413909	Chromosome 18	circular	20,207 bp	0.462
OR413910	Chromosome 19	circular	20,158 bp	0.4483
OR413911	Chromosome 20	circular	18,346 bp	0.4417

## Sheet: Table S2.3
Table S2.3 Length and GC content of Dendrobium huoshanense mitogenome
NCBI Accession number	Contigs	Type	Length	GC content
OR413847-OR413866	Chromosome 1-20	Branched	650,957 bp	0.4341
OR413847	Chromosome 1	circular	52,139 bp	0.4228
OR413848	Chromosome 2	circular	47,983 bp	0.441
OR413849	Chromosome 3	circular	46,427 bp	0.4276
OR413850	Chromosome 4	circular	40,905 bp	0.4361
OR413851	Chromosome 5	circular	36,904 bp	0.4186
OR413852	Chromosome 6	circular	35,928 bp	0.4146
OR413853	Chromosome 7	circular	33,255 bp	0.4346
OR413854	Chromosome 8	circular	31,859 bp	0.4299
OR413855	Chromosome 9	circular	30,855 bp	0.4623
OR413856	Chromosome 10	circular	30,609 bp	0.4398
OR413857	Chromosome 11	circular	29,499 bp	0.4147
OR413858	Chromosome 12	circular	29,119 bp	0.4414
OR413859	Chromosome 13	circular	28,976 bp	0.4362
OR413860	Chromosome 14	circular	28,503 bp	0.441
OR413861	Chromosome 15	circular	27,640 bp	0.4599
OR413862	Chromosome 16	circular	26,837 bp	0.4025
OR413863	Chromosome 17	circular	25,007 bp	0.4302
OR413864	Chromosome 18	circular	23,790 bp	0.4509
OR413865	Chromosome 19	circular	22,759 bp	0.4405
OR413866	Chromosome 20	circular	21,963 bp	0.4624

## Sheet: Table S2.4
Table S2.4 Length and GC content of Dendrobium nobile mitogenome
NCBI Accession number	Contigs	Type	Length	GC content
OR413867-OR413891	Chromosome 1-25	Branched	772,523 bp	0.4344
OR413867	Chromosome 1	circular	60,351 bp	0.4434
OR413868	Chromosome 2	circular	58,650 bp	0.4212
OR413869	Chromosome 3	circular	57,075 bp	0.4271
OR413870	Chromosome 4	circular	43,807 bp	0.4625
OR413871	Chromosome 5	circular	34,410 bp	0.4167
OR413872	Chromosome 6	circular	32,622 bp	0.4362
OR413873	Chromosome 7	circular	30,742 bp	0.3977
OR413874	Chromosome 8	circular	30,509 bp	0.414
OR413875	Chromosome 9	circular	29,870 bp	0.4416
OR413876	Chromosome 10	circular	28,653 bp	0.4351
OR413877	Chromosome 11	circular	28,161 bp	0.422
OR413878	Chromosome 12	circular	27,517 bp	0.3991
OR413879	Chromosome 13	circular	26,558 bp	0.4476
OR413880	Chromosome 14	circular	26,544 bp	0.4409
OR413881	Chromosome 15	circular	26,352 bp	0.4383
OR413882	Chromosome 16	circular	25,642 bp	0.4296
OR413883	Chromosome 17	circular	25,477 bp	0.4455
OR413884	Chromosome 18	circular	25,109 bp	0.4498
OR413885	Chromosome 19	circular	25,010 bp	0.4595
OR413886	Chromosome 20	circular	23,203 bp	0.4335
OR413887	Chromosome 21	circular	22,578 bp	0.4399
OR413888	Chromosome 22	circular	22,544 bp	0.4529
OR413889	Chromosome 23	circular	22,045 bp	0.4618
OR413890	Chromosome 24	circular	20,778 bp	0.447
OR413891	Chromosome 25	circular	18,316 bp	0.4142

## Sheet: Table S2.5
Table S2.5 Length and GC content of Dendrobium officinale mitogenome
NCBI Accession number	Contigs	Type	Length	GC content
OR413912-OR413932	Chromosome 1-21	Branched	625,267 bp	0.4364
OR413912	Chromosome 1	circular	65,398 bp	0.4428
OR413913	Chromosome 2	circular	57,956 bp	0.4271
OR413914	Chromosome 3	circular	44,225 bp	0.4194
OR413915	Chromosome 4	circular	32,942 bp	0.4456
OR413916	Chromosome 5	circular	30,692 bp	0.4217
OR413917	Chromosome 6	circular	30,085 bp	0.4419
OR413918	Chromosome 7	circular	27,987 bp	0.4598
OR413919	Chromosome 8	circular	27,899 bp	0.4596
OR413920	Chromosome 9	circular	27,226 bp	0.3998
OR413921	Chromosome 10	circular	26,957 bp	0.4611
OR413922	Chromosome 11	circular	26,861 bp	0.4335
OR413923	Chromosome 12	circular	25,835 bp	0.4466
OR413924	Chromosome 13	circular	25,400 bp	0.428
OR413925	Chromosome 14	circular	25,346 bp	0.4173
OR413926	Chromosome 15	circular	24,416 bp	0.4461
OR413927	Chromosome 16	circular	23,957 bp	0.4183
OR413928	Chromosome 17	circular	22,631 bp	0.4512
OR413929	Chromosome 18	circular	22,360 bp	0.4338
OR413930	Chromosome 19	circular	21,335 bp	0.4608
OR413931	Chromosome 20	circular	17,890 bp	0.4439
OR413932	Chromosome 21	circular	17,869 bp	0.4161

## Sheet: Table S2.6
Table S2.6 Protein-coding genes of Dendrobium flexicaule mtDNA
Group of genes	Name of genes
ATP synthase	atp1，atp4，atp6（×2），atp8，atp9
NADH dehydrogenase	nad1，nad2，nad3，nad4，nad4L，nad5，nad6， nad7，nad9
Cytochrome c biogenesis	cob
Ubiquinol cytochrome c reductase	ccmB，ccmC，ccmFC，ccmFN
Cytochrome c oxidase	cox1，cox2，cox3
Maturases	matR
Transport membrane protein	mttB
Large subunit of ribosome	rpl5，rpl16
Small subunit of ribosome	rps1，rps2，rps3，rps4，rps7，rps10，rps12， rps13，rps14，rps19
Ribosome RNA	rrn5，rrn18，rrn26
Transfer RNA	trnC-GCA（×2），trnD-GUC（×2），trnE-UUC （×2），trnF-GAA， trnfM-CAU（×2），trnG-GCC， trnH-GUG，trnI-CAU，trnK-UUU， trnL-UAG， trnM-CAU，trnN-GUU，trnP-UGG，trnQ-UUG， trnR-UCU，trnS-GCU，trnV-GAC，trnW-CCA， trnY-GUA（×2）

## Sheet: Table S2.7
Table S2.7 Protein-coding genes of Dendrobium huoshanense mtDNA
Group of genes	Name of genes
ATP synthase	atp1，atp4，atp6（×2），atp8，atp9
NADH dehydrogenase	nad1，nad2，nad3，nad4，nad4L，nad5，nad6， nad7，nad9
Cytochrome c biogenesis	cob
Ubiquinol cytochrome c reductase	ccmB，ccmC，ccmFC，ccmFN
Cytochrome c oxidase	cox1，cox2，cox3
Maturases	matR
Transport membrane protein	mttB
Large subunit of ribosome	rpl5，rpl16
Small subunit of ribosome	rps1，rps2，rps3，rps4，rps7，rps10，rps11， rps12，rps13，rps14，rps19
Ribosome RNA	rrn5，rrn18，rrn26
Transfer RNA	trnC-GCA（×2），trnD-GUC（×2），trnE-UUC （×2），trnF-GAA，trnfM-CAU，trnH-GUG（×2）， trnI-CAU，trnK-UUU，trnL-CAA，trnL-UAG， trnM-CAU，trnN-GUU（×2），trnP-UGG，trnQ-UUG （×2），trnR-ACG，trnR-UCU，trnS-GCU，trnT-UGU，trnV-GAC，trnW-CCA，trnY-GUA（×2）

## Sheet: Table S2.8
Table S2.8 Protein-coding genes of Dendrobium nobile mtDNA
Group of genes	Name of genes
ATP synthase	atp1，atp4，atp6（×2），atp8，atp9
NADH dehydrogenase	nad1，nad2，nad3，nad4，nad4L，nad5，nad6， nad7，nad9
Cytochrome c biogenesis	cob
Ubiquinol cytochrome c reductase	ccmB，ccmC，ccmFC，ccmFN
Cytochrome c oxidase	cox1，cox2，cox3
Maturases	matR
Transport membrane protein	mttB
Large subunit of ribosome	rpl5，rpl16
Small subunit of ribosome	rps1，rps2，rps3，rps4，rps7，rps10，rps11， rps12，rps13，rps14，rps19
Ribosome RNA	rrn5，rrn18，rrn26
Transfer RNA	trnC-GCA（×2），trnD-GUC（×2），trnE-UUC (×2)，trnF-GAA， trnfM-CAU（×2），trnG-GCC， trnH-GUG，trnK-UUU，trnL-UAG， trnM-CAU， trnN-GUU（×2），trnP-UGG，trnQ-UUG(×2)， trnR-ACG，trnR-UCU，trnS-GCU，trnT-UGU，trnV-GAC，trnW-CCA，trnY-GUA(×2)

## Sheet: Table S2.9
Table S2.9 Protein-coding genes of Dendrobium officinale mtDNA
Group of genes	Name of genes
ATP synthase	atp1，atp4，atp6（×2），atp8，atp9
NADH dehydrogenase	nad1，nad2，nad3，nad4，nad4L，nad5，nad6， nad7，nad9
Cytochrome c biogenesis	cob
Ubiquinol cytochrome c reductase	ccmB，ccmC，ccmFC，ccmFN
Cytochrome c oxidase	cox1，cox2，cox3
Maturases	matR
Transport membrane protein	mttB
Large subunit of ribosome	rpl5，rpl16
Small subunit of ribosome	rps1，rps2，rps3，rps4，rps7，rps10，rps11， rps12，rps13，rps14，rps19
Ribosome RNA	rrn5，rrn18，rrn26
Transfer RNA	trnC-GCA（×2），trnD-GUC（×2），trnE-UUC （×2），trnF-GAA，trnfM-CAU，trnH-GUG，trnI-CAU，trnK-UUU，trnL-UAG，trnM-CAU，trnN-GUU，trnP-UGG，trnQ-UUG，trnR-UCU，trnS-GCU，trnT-UGU，trnV-GAC，trnW-CCA，trnY-GUA（×2)

## Sheet: Table S2.10
Table S2.10 Variation genes among the mitogenomes of the four Dendrobium species
Group of genes	Species
	D. flexicaule	D. nobile	D. huoshanense	D. officinale
Protein coding genes	-	rps11	rps11	rps11
Transfer RNA	trnfM-CAU（×2）	trnfM-CAU（×2）	trnfM-CAU	trnfM-CAU
	trnG-GCC	trnG-GCC	trnH-GUG（×2）	trnH-GUG
	trnH-GUG	trnH-GUG	-	-
	trnI-CAU	-	trnI-CAU	trnI CAU
	-	-	trnL-CAA	-
	trnN-GUU	trnN-GUU（×2）	trnN-GUU（×2）	trnN GUU
	trnQ-UUG	trnQ-UUG（×2）	trnQ-UUG （×2）	trnQ-UUG
	-	trnR-ACG	trnR-ACG	-
	-	trnT-UGU	trnT-UGU	trnT-UGU
Note: The number in the brackets represents gene copy times, for example: (x2) represents two copies; “-” represents this gene was no identified in this species

[truncated: 6 more sheets: Table S2.11, Table S2.12, Table S2.13, Table S2.14, Table S2.15, Table S2.16]
